# Supplementary material for: coupled Hydrodynamic Flow Focusing (cHFF) to Engineer Lipid–Polymer Nanoparticles (LiPoNs) for Multimodal Imaging and Theranostic Applications
Source: Biomedicines. 2022 Feb 14;10(2):438. doi: 10.3390/biomedicines10020438 (PMC8962394; doi:10.3390/biomedicines10020438)
Supplement: Supplementary file 1 [file biomedicines-10-00438-s001.zip]

Archive with 5 entries (5 files):
- biomedicines-1577652-Supplementary Materials.pdf
- Video_S1_SuppInfo.wmv
- Video_S2a_SuppInfo.mp4
- Video_S2b_SuppInfo.mp4
- Video_S3_SuppInfo.mp4
